# Supplementary material for: High-resolution record reveals climate-driven environmental and sedimentary changes in an active rift
Source: Sci Rep. 2019 Feb 28;9:3116. doi: 10.1038/s41598-019-40022-w (PMC6395724; doi:10.1038/s41598-019-40022-w)
Supplement: Supplementary file 2 — Dataset 1 (Table S1) [file 41598_2019_40022_MOESM2_ESM.xlsx]

## Sheet: 1A. M0079_nannos_diatoms
Table S1A
Depth (mbsf)	Qualitative counts of calcareous nannofossils in one traverse	Qualitative counts of non-marine diatoms in one traverse
0.89	5000	0
3.63	1500	0
5.46	1500	0
10.67	1500	0
14.46	100	0
20.75	5000	0
25.79	1500	0
28.27	5000	0
31.86	5000	0
32.02	0	50
35.05	100	1
39.48	5	20
40.05	100	0
42.79	100	10
45.18	100	20
53.83	100	20
67.58	100	20
76.27	5	1
85.74	100	50
88.88	0	10
93.69	100	0
98.09	100	50
98.79	100	20
100.52	0	10
105.1	5	50
112.63	5	20
117.89	5	2
125.8	100	10
129.62	100	1
132.98	100	0
135.09	100	50
139.17	100	10
141.44	5	0
146.26	0	1
147.58	0	50
148.43	0	50
149.2	1500	0
150.16	0	0
150.85	10000	0
151.93	10000	0
154.25	10000	0
155.28	10000	50
158.885	5000	10
161.28	100	0
163.695	5	50
164.83	0	50
165.04	0	50
166.75	100	50
167.475	10000	10
169.1	10000	0
173.07	10000	0
177.24	10000	0
181.49	100	0
183.87	5000	0
186.375	0	0
187.75	0	2
193.92	0	0
198.11	5	1
207.21	5	0
212.19	0	10
212.84	5	0
218.54	5	0
223.88	5	0
229.3	100	1
234.11	0	0
234.29	5	50
239.25	0	1
244.31	5	0
254.17	5	10
259.19	5	10
264.13	100	20
265.84	5000	0
269.31	5	1
270.885	5000	0
274.31	5000	0
275.435	1500	0
278.28	5	0
282.24	5	0
289.3	5	0
293.33	0	10
298.14	10000	1
299.29	10000	0
303.14	10000	2
306.1	5000	1
306.92	1500	0
309.24	5	2
318.99	0	10
329.01	5	0
337.85	100	1
348	100	0
353.06	5	0
355.1	100	0
357.97	5	0
367.2	5	0
368.84	1500	1
377.16	5	0
381.44	100	1
383.6	100	10
383.82	10000	1
385.84	10000	2
390.76	5000	0
396.05	10000	0
400.53	10000	1
404.64	5000	0
404.94	1500	0
405.745	1500	0
410.4	100	1
419.69	100	1
429.53	100	0
438.94	0	0
448.4	0	0
448.97	0	0
449.1	100	0
449.23	5000	0
453.24	10000	0
454.9	5000	0
462.15	10000	0
462.31	1500	0
463.44	5	20
467.5	5	10
469.63	0	0
470.32	10000	0
477.51	0	0
482.65	5	0
484.73	10000	0
485.65	1500	0
488.84	5000	0
492.37	100	0
496.1	5000	0
496.92	100	0
499.52	5	0
502.14	5000	0
504.84	10000	0
506.51	100	0
511.22	5	0
515.48	5	0
516.65	0	0
525.03	1500	0
525.11	1500	0
529	5000	0
532.86	5000	2
539.74	10000	1
542.12	5000	0
544.42	5	50
548.58	0	10
553.41	5	0
558.34	0	0
562.59	5	10
565.98	0	50
571.11	0	0
577	100	0
582.19	5	50
586.74	100	0
591.21	5	10
593.75	0	0
597.08	5	0
606.26	5	0
615.48	5	0
625.3	5	0
635.3	5	0
637.71	5	0
642.24	5	0
647.78	0	0
648.45	10000	2
651.24	5	0
657.45	5	0
663.2	100	0
665.81	0	0
666.08	5	0
669.85	0	0
674.68	0	0
677.78	0	0
681.67	0	0
686.35	0	0
692.75	0	0
696.91	0	0
703.68	0	0

## Sheet: 1B. M0079_forams
Table S1B
Depth (mbsf)	Total benthic forams /10 cc
0.89	328
3.63	138
5.46	202
10.67	219
14.46	162
20.75	312
25.79	260
28.27	212
31.86	110
32.02	6
35.05	12
39.78	8
40.05	2
42.79	143
45.18	0
49.02	2
53.83	1
58.62	4
62.98	9
67.88	3
72.34	7
76.27	5
80.89	4
85.74	4
87.59	10
88.88	1
93.69	2
98.09	7
98.79	102
99.24	10
100.52	1
105.1	3
108.71	4
111.47	5
116.02	0
117.89	0
122.84	4
125.8	1
128.89	9
129.62	12
132.98	4
135.09	149
136.05	0
139.17	4
141.44	0
145.39	18
146.255	39
147.58	24
148.43	24
149.2	9
150.16	13
150.85	191
151.93	330
154.25	320
155.28	115
158.88	134
161.28	1
163.69	2
164.83	1
165.04	0
167.47	152
169.1	164
173.07	180
177.24	192
181.49	61
183.87	130
186.37	7
189.75	3
193.92	6
198.11	0
201.01	0
207.21	0
212.19	0
212.84	18
218.54	3
223.88	0
229.3	134
234.29	25
239.25	4
244.31	0
249.08	45
254.17	0
259.19	0
264.13	23
265.84	398
269.31	6
270.88	156
272.25	304
274.31	232
275.43	132
278.28	4
282.24	1
289.3	28
293.33	0
298.14	214
299.29	153
303.14	148
306.1	144
306.92	13
309.24	35
314.15	0
318.99	0
323.35	0
329.01	2
332.59	0
337.85	2
341.01	3
348	0
353.06	0
355.1	2
357.97	85
362.15	28
367.2	0
368.84	5
370.41	14
377.16	6
381.44	10
383.6	111
383.81	101
385.84	198
390.76	180
396.05	191
400.53	169
404.64	100
404.94	156
405.74	142
410.4	28
415.52	5
419.69	0
424.46	4
429.53	3
433.99	5
438.94	3
443.62	107
448.4	16
448.97	14
449.09	56
449.23	100
453.24	208
454.9	231
462.15	185
463.44	0
463.66	2
467.5	2
469.63	3
472.43	0
477.51	4
482.44	0
484.37	86
484.73	498
485.65	121
488.84	209
492.37	68
496.1	133
496.92	14
499.53	7
502.14	100
504.84	141
506.51	0
511.22	0
515.48	0
516.65	0
525.11	0
529	0
532.86	177
539.74	279
542.12	1
544.42	0
548.58	0
553.41	0
558.34	0
562.59	1
565.98	0
571.11	1
577	0
582.19	0
586.74	0
591.21	0
593.75	6
597.08	2
602.31	0
606.26	0
611.08	1
615.48	0
619.6	0
625.3	1
629.96	2
635.3	0
637.71	1
642.24	0
648.45	159
653	0
657.45	0
663.2	1
665.8	4
666.08	131
667.04	0
669.85	0
674.68	0
677.78	0
681.03	0
681.67	0
686.35	0
687.52	0
690.38	0
692.75	0
695.86	0
696.91	0
700.43	0
