# Supplementary material for: High-resolution record reveals climate-driven environmental and sedimentary changes in an active rift
Source: Sci Rep. 2019 Feb 28;9:3116. doi: 10.1038/s41598-019-40022-w (PMC6395724; doi:10.1038/s41598-019-40022-w)
Supplement: Supplementary file 3 — Dataset 2 (Table S4) [file 41598_2019_40022_MOESM3_ESM.xlsx]

## Sheet: 79_dens_por
Table S4
Depth (mbsf)	Bulk Density (g/cm3)	Porosity (%)
0	1.729	0.579
1	1.763	0.554
2.48	1.773	0.556
4.29	1.867	0.491
6.9	1.847	0.502
8.4	1.867	0.485
11.6	1.863	0.499
12.97	1.905	0.466
16.3	1.897	0.476
17.81	1.9	0.484
19.32	1.912	0.479
21	1.781	0.542
22.5	1.85	0.496
24	1.878	0.483
25.7	1.801	0.527
27.2	1.897	0.471
30.5	1.765	0.551
32	1.863	0.503
33.25	1.849	0.502
35.25	1.824	0.511
36.55	1.833	0.506
37.99	1.787	0.525
39.8	1.846	0.496
41.31	1.903	0.467
44.57	1.913	0.467
46.07	1.851	0.503
47.51	1.793	0.535
49.3	1.914	0.463
50.75	1.898	0.489
52.14	1.908	0.471
53.9	1.858	0.498
58.6	1.882	0.477
55.4	1.77	0.546
56.9	1.877	0.482
60.1	1.825	0.513
61.46	1.857	0.492
63.3	1.819	0.533
64.8	1.977	0.44
66.31	1.888	0.539
68	1.867	0.495
69.36	1.869	0.488
70.86	1.892	0.476
72.7	1.841	0.507
74.21	1.927	0.461
77.4	1.805	0.535
78.9	1.887	0.486
80.4	1.862	0.495
81.4	1.864	0.486
82.91	1.875	0.505
84.4	1.912	0.464
86.1	1.89	0.542
88.1	1.849	0.501
89.6	1.848	0.514
91.11	1.943	0.449
92.56	1.846	0.509
94.3	1.852	0.501
95.8	1.913	0.467
97.3	1.907	0.473
99	1.931	0.461
101.2	1.918	0.457
103.97	2.001	0.421
102.66	1.931	0.474
105.7	1.883	0.486
107.2	1.899	0.471
108.7	1.875	0.493
110.14	1.867	0.501
111.52	1.97	0.443
113.4	1.849	0.5
114.88	1.893	0.497
116.4	1.842	0.517
118.5	1.915	0.47
121.47	1.942	0.448
120	1.932	0.456
123.1	1.893	0.475
124.28	1.963	0.445
126.1	1.965	0.435
127.6	1.986	0.43
129.1	1.998	0.431
130.1	1.986	0.434
131.6	1.956	0.441
135.6	1.888	0.493
137.1	1.966	0.448
138.6	1.995	0.423
133.6	1.912	0.459
139.6	1.843	0.513
139.95	1.906	0.486
142.1	1.946	0.448
143.61	2.03	0.392
143.61	1.978	0.431
146.1	1.868	0.509
146.93	1.911	0.466
149.1	1.899	0.476
150.35	1.806	0.536
151.05	1.863	0.497
153.1	1.762	0.549
154.41	1.847	0.499
157.3	1.881	0.488
158.8	1.986	0.425
160.3	1.977	0.426
161.3	1.898	0.471
162.8	1.942	0.458
164.3	1.887	0.507
165.3	1.735	0.559
166.81	1.792	0.533
168.31	1.794	0.538
169.3	1.784	0.536
170.76	1.79	0.53
172.14	1.822	0.511
174.3	1.776	0.547
175.8	1.816	0.532
177.3	1.874	0.483
178.3	1.764	0.547
179.8	1.816	0.531
180.73	1.853	0.505
182.3	1.918	0.465
183.3	1.818	0.519
186.3	1.903	0.454
187.8	1.984	0.428
189.3	1.892	0.477
190.3	1.878	0.488
191.8	1.976	0.434
193.3	1.918	0.46
194.3	1.933	0.455
195.8	1.969	0.432
197.3	1.891	0.483
198.3	1.946	0.446
199.8	1.989	0.424
202.3	1.887	0.48
203.8	1.89	0.483
205.3	1.949	0.456
206.8	2	0.418
207.3	1.926	0.456
208.8	1.999	0.421
210.3	1.991	0.436
211.8	1.661	0.519
212.3	2.325	0.367
219.3	1.945	0.458
220.8	2.008	0.426
222.3	1.935	0.449
223.19	1.989	0.427
217.3	2	0.423
224.3	1.985	0.424
225.8	1.939	0.447
227.3	1.962	0.438
228.8	1.925	0.458
229.3	1.964	0.439
232.3	1.933	0.452
233.8	1.932	0.449
230.8	1.958	0.442
234.3	1.964	0.441
235.8	1.969	0.43
238.8	1.91	0.464
237.3	1.891	0.479
239.3	1.996	0.436
242.3	1.666	0.617
243.8	2.01	0.41
240.8	1.917	0.462
244.3	2.032	0.405
247.3	2.02	0.415
248.8	1.969	0.423
245.8	2.019	0.413
249.3	2.02	0.403
250.8	1.988	0.429
252.3	1.962	0.44
253.8	2.063	0.448
254.3	1.974	0.438
255.8	1.977	0.446
257.3	1.96	0.44
258.8	1.943	0.444
259.3	1.969	0.441
260.8	1.966	0.427
262.3	1.858	0.496
263.8	1.753	0.54
264.3	1.845	0.496
267.3	1.985	0.424
265.8	1.88	0.48
268.8	1.981	0.429
269.3	1.94	0.475
272.3	2.023	0.276
273.8	1.89	0.483
270.8	1.846	0.509
274.3	1.933	0.457
279.3	1.978	0.424
282.3	2.032	0.396
275.8	2.04	0.41
277.23	2.032	0.408
283.8	2.022	0.409
280.8	2.021	0.411
284.3	2	0.425
285.8	2.012	0.425
287.3	1.933	0.455
288.8	2.008	0.411
289.3	2.002	0.417
290.78	1.983	0.422
292.24	1.96	0.443
294.3	1.965	0.433
295.8	1.985	0.435
297.3	1.926	0.463
298.8	1.889	0.478
299.3	2.039	0.388
300.75	1.944	0.452
302.2	1.764	0.55
304.3	1.815	0.526
305.8	2.018	0.407
307.3	1.963	0.447
308.8	2.029	0.413
309.3	1.967	0.433
310.8	2.006	0.417
314	1.983	0.439
315.5	1.996	0.428
317	1.986	0.417
318.5	1.965	0.435
312.3	2.027	0.407
313.8	1.944	0.455
319	1.942	0.445
320.5	1.954	0.444
322	1.97	0.433
324	2.03	0.408
325.5	1.981	0.433
327	1.978	0.414
328.5	1.987	0.43
329	1.92	0.458
332	2.032	0.418
330.5	1.922	0.458
333	2.014	0.413
336	2.024	0.423
337.5	2.034	0.397
334.5	2.014	0.408
339.5	2.092	0.38
341.02	2.025	0.425
342.52	2.071	0.375
343	2.076	0.373
344.5	2.065	0.382
346	2.063	0.397
347.5	2.056	0.384
348	2.194	0.34
349.5	2.031	0.408
351	2.051	0.404
352.5	2.059	0.395
353	1.975	0.434
356	2.052	0.381
357.5	2.093	0.38
354.5	1.973	0.431
358	1.948	0.441
359.5	2.076	0.379
361	1.967	0.424
367	1.943	0.443
368.5	2.019	0.419
362	1.962	0.443
363.5	2.055	0.388
365	1.996	0.422
366.5	2.01	0.408
372	1.985	0.422
373.45	2.052	0.416
374.95	2.019	0.411
376.45	2.077	0.378
377	1.927	0.467
378.5	2.04	0.42
380	2.05	0.398
381.5	1.992	0.43
383	1.934	0.451
384.5	1.968	0.45
386.5	1.87	0.488
389.5	1.975	0.424
388	1.933	0.463
391	1.939	0.447
392.5	1.968	0.43
394	1.96	0.438
391	1.964	0.438
395.5	2.118	0.343
396	1.977	0.421
397.5	1.802	0.51
398.94	1.795	0.518
399.78	1.843	0.487
400.5	1.787	0.526
402	1.822	0.511
403.5	1.97	0.43
405.5	1.968	0.435
408.5	2.015	0.404
410	2.006	0.412
407	1.988	0.415
410.5	1.989	0.417
413.5	2.035	0.39
415	2.04	0.389
412	2.079	0.373
415.5	2.003	0.44
417	1.96	0.43
418.5	2.042	0.399
419.5	2.007	0.414
421	2.074	0.37
422.5	2.062	0.382
423.96	2.032	0.398
424.5	2.008	0.416
425.98	2.028	0.399
427.48	2.07	0.377
428.9	2.053	0.383
429.5	2.083	0.376
431	2.057	0.384
432.5	2.093	0.363
433.9	2.009	0.41
435.4	2.017	0.416
436.9	2.074	0.41
438.4	1.99	0.421
439.18	2.641	0.225
440.67	2.036	0.396
442.14	2.036	0.414
443.9	1.984	0.418
446.91	1.986	0.418
445.41	2.005	0.401
448.4	1.982	0.417
449.82	1.963	0.423
451.32	1.96	0.425
452.66	2.037	0.409
453.4	8.008	-1.292
454.19	1.988	0.42
458.4	1.967	0.433
459.9	-5.195	-1.093
461.39	-4.699	-0.994
462.89	-2.778	-0.497
463.4	-3.738	-0.684
464.9	2.057	0.364
466.33	2.071	0.363
467.4	2.003	0.403
468.9	2.055	0.381
470.38	2.063	0.383
471.88	2.076	0.391
477.4	2.059	0.38
478.9	2.027	0.403
472.4	2.094	0.365
473.9	2.128	0.344
475.4	2.111	0.348
476.9	2.096	0.362
478.9	2.074	0.379
480.4	2.104	0.371
482.4	2.015	0.412
482.89	2.098	0.356
484.38	2.099	0.366
490.4	2.096	0.359
491.9	2.019	0.397
487.4	1.999	0.422
488.9	2.051	0.389
492.4	2.022	0.407
493.91	2.001	0.421
495.42	1.936	0.455
496.9	2.048	0.39
498.27	2.066	0.374
501.9	1.916	0.459
504.9	2.048	0.397
503.4	1.978	0.428
505.9	2.046	0.386
506.4	2.049	0.389
507.9	2.072	0.381
509.35	2.065	0.381
511.4	1.94	0.45
512.89	1.997	0.419
514.37	2.041	0.4
515.4	2.088	0.366
520.63	1.971	0.422
522.13	2.045	0.382
523.63	1.927	0.42
525.4	2.009	0.4
526.9	1.978	0.427
528.4	2.062	0.354
530.4	1.98	0.414
530.94	1.732	0.455
531.48	1.964	0.495
534.9	1.86	0.46
536.4	1.913	0.469
537.9	1.942	0.464
539.9	1.896	0.509
541.4	1.898	0.442
544.4	2.018	0.414
545.86	2.062	0.383
547.34	0.624	1.332
548.4	2.102	0.346
551.38	2.039	0.395
549.9	2.058	0.384
552.88	2.018	0.406
553.4	1.216	0.246
556.37	2.066	0.376
542.9	1.915	0.457
554.9	2.074	0.385
557.87	2.018	0.389
558.4	1.967	0.418
559.9	2.048	0.4
561.38	2.062	0.37
563.4	1.94	0.447
564.71	2.058	0.374
567.4	2.014	0.404
568.81	2.095	0.342
570.3	2.072	0.36
572.4	2.045	0.383
573.9	2.022	0.405
575.4	2.078	0.372
576.9	2.101	0.355
577.4	2.052	0.386
578.9	2.035	0.395
580.4	2.035	0.387
582.4	1.997	0.398
585.4	2.098	0.362
583.9	2.047	0.384
587.4	1.966	0.448
588.86	2.054	0.407
591.4	2.047	0.399
592.9	2.088	0.363
594.8	2.113	0.345
596.16	2.159	0.319
599.8	2.02	0.396
601.31	2.132	0.331
603.8	2.077	0.351
605.27	2.152	0.323
607.8	2.041	0.379
609.3	2.075	0.356
611.3	2.052	0.38
612.8	2.006	0.402
614.3	2.071	0.371
615.3	2.083	0.369
616.8	2.098	0.356
618.24	2.078	0.368
620.3	2.013	0.408
621.8	2.058	0.387
623.3	2.102	0.379
624.8	2.059	0.38
625.3	1.991	0.427
626.79	2.067	0.377
628.29	2.08	0.365
629.29	2.158	0.179
630.3	1.939	0.449
631.8	1.999	0.416
633.3	2.097	0.368
634.75	2.116	0.341
635.3	2.059	0.379
636.77	2.131	0.341
639.8	2.079	0.374
641.25	2.01	0.371
644.8	2.044	0.384
646.3	2.021	0.395
647.8	1.962	0.424
649.8	1.976	0.41
651.3	2.025	0.395
652.27	2.02	0.399
654.8	2.067	0.387
656.23	2.092	0.36
658.8	1.937	0.451
660.3	2.01	0.406
663.3	2.046	0.388
664.8	2.066	0.368
666.9	2.062	0.365
661.69	2.166	0.326
668.37	2.101	0.365
669.28	2.112	0.347
671.9	2.041	0.386
673.4	2.101	0.363
675.9	2.104	0.346
677.3	2.095	0.361
678.9	2.093	0.361
680.31	2.128	0.343
682.9	2.098	0.355
686.4	2.083	0.355
684.32	2.096	0.362
685.8	2.044	0.382
689.4	2.111	0.336
690.7	2.161	0.314
692.16	2.126	0.334
693.7	2.124	0.338
694.36	2.078	0.369
695.9	2.129	0.328
697.4	2.104	0.339
698.9	2.162	0.322
700.9	2.134	0.354
