# Supplementary material for: High-resolution record reveals climate-driven environmental and sedimentary changes in an active rift
Source: Sci Rep. 2019 Feb 28;9:3116. doi: 10.1038/s41598-019-40022-w (PMC6395724; doi:10.1038/s41598-019-40022-w)
Supplement: Supplementary file 4 — Dataset 3 (Table S5) [file 41598_2019_40022_MOESM4_ESM.xlsx]

## Sheet: Sheet 1
Table S5
Age (ka)	Depth (mbsf)	Sea Level (m)	Porosity Function (%)	Decompacted thickness (m)	Compaction corrected depth (mbsf)	Compaction corrected Sedimentation Rate (mm/yr)
0	0	8.49	0.562041	0	0
0.393701	1	8.15142	0.541828	1.04615	1.04615	2.65723
0.787402	2	7.81283	0.526627	1.08086	2.12701	2.74539
1.18182	3	6.97182	0.516053	1.10501	3.23202	2.80161
1.57708	4	5.54099	0.508551	1.12213	4.35415	2.83898
1.97233	5	4.11016	0.502305	1.1364	5.49055	2.87513
2.36614	6	4.13449	0.496208	1.15032	6.64087	2.921
2.75984	7	4.26835	0.491446	1.16119	7.80206	2.94943
3.15354	8	4.16268	0.487673	1.16981	8.97186	2.97131
3.54724	9	3.68236	0.484559	1.17692	10.1488	2.98937
3.94094	10	3.20205	0.481444	1.18403	11.3328	3.00744
4.33465	11	2.08256	0.47915	1.18927	12.5221	3.02067
4.72835	12	0.850276	0.47815	1.19155	13.7136	3.02654
5.12253	13	-0.491344	0.479235	1.18907	14.9027	3.01657
5.51779	14	-2.07632	0.48032	1.1866	16.0893	3.00206
5.91304	15	-3.6613	0.481405	1.18412	17.2734	2.99587
6.30709	16	-4.65488	0.483689	1.1789	18.4523	2.99176
6.70079	17	-5.48165	0.486595	1.17227	19.6246	2.97756
7.09449	18	-6.39157	0.489972	1.16456	20.7891	2.95798
7.48819	19	-7.5648	0.493478	1.15655	21.9457	2.93765
7.88189	20	-8.73803	0.497046	1.1484	23.0941	2.91695
8.27668	21	-10.9548	0.500428	1.14068	24.2348	2.88934
8.67194	22	-13.6189	0.503578	1.13349	25.3683	2.86771
9.06693	23	-16.4163	0.506497	1.12682	26.4951	2.85279
9.46063	24	-19.8651	0.508708	1.12178	27.6169	2.84932
9.85433	25	-23.3139	0.510671	1.11729	28.7342	2.83793
10.248	26	-27.3828	0.512059	1.11412	29.8483	2.8301
10.6417	27	-31.8159	0.512454	1.11322	30.9615	2.82759
11.0354	28	-36.3886	0.512601	1.11289	32.0744	2.82674
11.4291	29	-42.3728	0.512748	1.11255	33.1869	2.82589
11.8228	30	-48.3571	0.512363	1.11343	34.3004	2.82812
12.2178	31	-54.3537	0.511444	1.11553	35.4159	2.82412
12.6196	32	-60.4554	0.510074	1.11866	36.5346	2.78411
13.1133	33	-67.4715	0.508435	1.1224	37.657	2.27344
13.6059	34	-72.5651	0.506706	1.12635	38.7833	2.28654
14.0985	35	-77.6183	0.504836	1.13062	39.9139	2.2952
14.5911	36	-82.51	0.502912	1.13501	41.0489	2.30412
15.0837	37	-87.5322	0.500981	1.13942	42.1884	2.31307
15.5764	38	-93.1923	0.499169	1.14356	43.3319	2.321
16.0693	39	-98.7004	0.497405	1.14758	44.4795	2.32823
16.5644	40	-103.275	0.495833	1.15117	45.6307	2.32513
17.0591	41	-107.638	0.494601	1.15399	46.7847	2.3327
17.5517	42	-110.45	0.493521	1.15645	47.9411	2.34765
18.0443	43	-113.173	0.492441	1.15892	49.1	2.35266
18.5369	44	-114.981	0.491597	1.16085	50.2609	2.35657
19.0297	45	-116.706	0.491065	1.16206	51.4229	2.35808
19.5248	46	-117.142	0.490839	1.16258	52.5855	2.34817
20.0197	47	-117.608	0.490796	1.16268	53.7482	2.34931
20.5123	48	-118.815	0.490918	1.1624	54.9106	2.35972
21.0049	49	-120.039	0.491231	1.16168	56.0723	2.35827
21.4975	50	-122.901	0.491671	1.16068	57.2329	2.35623
21.9901	51	-125.763	0.492249	1.15936	58.3923	2.35355
22.4851	52	-127.227	0.492945	1.15777	59.5501	2.33893
22.9802	53	-128.663	0.493667	1.15612	60.7062	2.33512
23.4729	54	-129.325	0.494453	1.15432	61.8605	2.34286
23.9655	55	-129.956	0.495241	1.15253	63.013	2.33968
24.4581	56	-128.575	0.496027	1.15073	64.1638	2.33604
24.9507	57	-127.043	0.496765	1.14905	65.3128	2.33261
25.4433	58	-124.899	0.497463	1.14745	66.4603	2.32938
25.936	59	-122.688	0.498101	1.146	67.6063	2.32595
26.4307	60	-120.626	0.49863	1.14479	68.7511	2.3141
26.9257	61	-118.586	0.49906	1.14381	69.8949	2.31072
27.4187	62	-116.986	0.499416	1.14299	71.0379	2.31844
27.9113	63	-115.464	0.499647	1.14247	72.1803	2.31926
28.4039	64	-113.445	0.499791	1.14214	73.3225	2.31859
28.8966	65	-111.317	0.499804	1.14211	74.4646	2.31806
29.3911	66	-108.879	0.499703	1.14234	75.6069	2.31009
29.8861	67	-106.36	0.49955	1.14269	76.7496	2.30846
30.3793	68	-104.915	0.499255	1.14336	77.8929	2.31825
30.8719	69	-103.792	0.498887	1.1442	79.0371	2.32278
31.3645	70	-102.454	0.498462	1.14517	80.1823	2.32475
31.8571	71	-101.04	0.497945	1.14635	81.3287	2.32714
32.3515	72	-99.5228	0.497406	1.14758	82.4763	2.32116
32.8465	73	-97.9634	0.496812	1.14894	83.6252	2.32109
33.3399	74	-97.4426	0.496177	1.15039	84.7756	2.33155
33.8325	75	-97.3884	0.495532	1.15186	85.9274	2.33833
34.3251	76	-97.8447	0.494886	1.15334	87.0808	2.34132
34.8177	77	-98.5639	0.494238	1.15482	88.2356	2.34433
35.3103	78	-99.0038	0.493589	1.1563	89.3919	2.34734
35.803	79	-99.2797	0.49296	1.15773	90.5496	2.34977
36.297	80	-98.1662	0.492347	1.15913	91.7088	2.34642
36.7921	81	-96.1266	0.491765	1.16046	92.8692	2.3439
37.2857	82	-94.65	0.4912	1.16175	94.031	2.35363
37.7783	83	-93.581	0.490675	1.16295	95.1939	2.36084
38.2709	84	-92.3414	0.490177	1.16409	96.358	2.36315
38.7635	85	-90.9621	0.489698	1.16518	97.5232	2.36537
39.2574	86	-89.1673	0.48926	1.16618	98.6894	2.36117
39.7525	87	-86.9891	0.488827	1.16717	99.8565	2.35744
40.2463	88	-84.3877	0.488422	1.1681	101.025	2.36552
40.7389	89	-81.3631	0.488024	1.169	102.194	2.37313
41.2315	90	-78.8339	0.487633	1.1699	103.364	2.37494
41.7241	91	-76.8634	0.48724	1.17079	104.534	2.37677
42.2178	92	-75.357	0.486836	1.17172	105.706	2.37334
42.7129	93	-74.4412	0.486421	1.17266	106.879	2.36854
43.2069	94	-74.3797	0.485978	1.17368	108.052	2.37586
43.6995	95	-75.4979	0.485511	1.17474	109.227	2.38478
44.1921	96	-75.8553	0.485	1.17591	110.403	2.38715
44.6847	97	-75.0228	0.484437	1.17719	111.58	2.38976
45.1773	98	-74.7188	0.483851	1.17853	112.759	2.39247
45.67	99	-75.3542	0.483155	1.18012	113.939	2.39521
46.1634	100	-75.4402	0.482458	1.18171	115.121	2.39504
46.6584	101	-74.4105	0.481669	1.18351	116.304	2.39094
47.1527	102	-74.1597	0.480825	1.18544	117.49	2.39822
47.6453	103	-75.6424	0.479917	1.18752	118.677	2.41071
48.1379	104	-76.3017	0.478909	1.18982	119.867	2.41538
48.6305	105	-74.8436	0.47787	1.19219	121.059	2.4202
49.1238	106	-73.0755	0.476757	1.19473	122.254	2.42191
49.6188	107	-70.3775	0.475572	1.19744	123.451	2.41906
50.1133	108	-67.712	0.474346	1.20024	124.651	2.42717
50.6059	109	-65.1553	0.473067	1.20316	125.855	2.44246
51.0985	110	-63.58	0.471736	1.2062	127.061	2.44863
51.5911	111	-65.9297	0.470375	1.2093	128.27	2.45494
52.0842	112	-67.9616	0.468988	1.21247	129.483	2.45887
52.5792	113	-68.4418	0.467589	1.21566	130.698	2.45589
53.0739	114	-68.9387	0.466181	1.21888	131.917	2.46387
53.5665	115	-69.5298	0.464778	1.22208	133.139	2.48088
54.0591	116	-70.1806	0.463401	1.22523	134.364	2.48726
54.5517	117	-71.2693	0.462042	1.22833	135.593	2.49356
55.0443	118	-72.5158	0.460723	1.23134	136.824	2.49968
55.5369	119	-75.3582	0.459445	1.23426	138.058	2.5056
56.0297	120	-78.1699	0.458265	1.23695	139.295	2.51005
56.5248	121	-80.5016	0.457155	1.23949	140.535	2.50351
57.0197	122	-82.7985	0.456106	1.24188	141.777	2.50936
57.5123	123	-84.2616	0.455185	1.24399	143.021	2.52535
58.0049	124	-85.6964	0.454405	1.24577	144.266	2.52896
58.4975	125	-84.3318	0.453674	1.24744	145.514	2.53235
58.9901	126	-82.9673	0.453141	1.24865	146.763	2.53482
59.4851	127	-83.8084	0.452718	1.24962	148.012	2.52448
59.9802	128	-84.6946	0.452424	1.25029	149.262	2.52533
60.4729	129	-85.5954	0.452305	1.25056	150.513	2.53818
60.9655	130	-86.4969	0.452386	1.25038	151.763	2.53832
61.4581	131	-85.5338	0.452604	1.24988	153.013	2.53731
61.9507	132	-84.4303	0.452995	1.24899	154.262	2.5355
62.4455	133	-84.5116	0.453521	1.24779	155.51	2.5218
62.9406	134	-84.7245	0.45425	1.24612	156.756	2.51691
63.4335	135	-84.1995	0.455094	1.24419	158	2.52423
63.9261	136	-83.5738	0.456113	1.24187	159.242	2.52105
64.4187	137	-83.1618	0.457348	1.23905	160.481	2.51532
64.9113	138	-82.7874	0.458683	1.236	161.717	2.50913
65.4039	139	-82.619	0.460181	1.23258	162.95	2.50219
65.8966	140	-82.4959	0.4619	1.22865	164.179	2.49372
66.3911	141	-81.2576	0.463618	1.22473	165.403	2.47671
66.8861	142	-79.723	0.465541	1.22034	166.624	2.46533
67.3793	143	-76.2179	0.467563	1.21572	167.839	2.46497
67.8719	144	-72.1243	0.469707	1.21083	169.05	2.45803
68.3645	145	-69.9846	0.471852	1.20593	170.256	2.44809
68.8571	146	-68.5314	0.474119	1.20075	171.457	2.43758
69.3515	147	-67.154	0.476473	1.19538	172.652	2.41784
69.8465	148	-65.8074	0.478828	1.19	173.842	2.40404
70.3406	149	-60.6823	0.481231	1.18451	175.027	2.39732
71.9153	150	-47.11	0.483645	1.179	176.206	0.748716
73.6102	151	-39.1661	0.48605	1.17351	177.379	0.692378
75.3051	152	-32.6085	0.488454	1.16802	178.547	0.68914
77	153	-27.69	0.490808	1.16265	179.71	0.685968
78.6949	154	-31.6839	0.493077	1.15747	180.867	0.682912
80.3898	155	-31.0488	0.495291	1.15241	182.02	0.679929
82.0847	156	-29.2951	0.497505	1.14736	183.167	0.676946
83.7797	157	-29.5385	0.499576	1.14263	184.31	0.674117
85.4746	158	-34.1568	0.50155	1.13812	185.448	0.671497
87.1695	159	-43.6849	0.503382	1.13394	186.582	0.669029
88.8644	160	-43.8685	0.505093	1.13003	187.712	0.666724
90.5593	161	-41.7675	0.506621	1.12654	188.838	0.664665
92.2542	162	-41.7946	0.508043	1.12329	189.962	0.66275
93.9492	163	-40.6034	0.509267	1.1205	191.082	0.661062
95.6441	164	-30.0536	0.510336	1.11806	192.2	0.659661
97.339	165	-21.851	0.511176	1.11614	193.316	0.658529
99.0339	166	-17.3356	0.511891	1.11451	194.431	0.657566
100.729	167	-18.2	0.51237	1.11341	195.544	0.656843
102.424	168	-26.9114	0.512679	1.11271	196.657	0.656466
104.119	169	-32.0244	0.512738	1.11257	197.77	0.656386
105.814	170	-39.2169	0.512655	1.11276	198.882	0.656498
107.508	171	-44.7405	0.512353	1.11345	199.996	0.657293
109.203	172	-46.0334	0.511747	1.11484	201.111	0.657721
110.898	173	-47.0068	0.511092	1.11633	202.227	0.658603
112.593	174	-40.6588	0.510187	1.1184	203.345	0.659823
114.288	175	-31.63	0.509119	1.12084	204.466	0.661261
115.983	176	-22.5622	0.507829	1.12378	205.59	0.662999
117.678	177	-9.66288	0.506384	1.12708	206.717	0.664946
119.373	178	-1.50915	0.504728	1.13086	207.848	0.667176
121.068	179	3.07169	0.502973	1.13487	208.983	0.66954
122.763	180	1.4539	0.501019	1.13933	210.122	0.672173
124.458	181	-3.68322	0.498937	1.14409	211.266	0.674977
126.153	182	-14.9136	0.496739	1.14911	212.415	0.677938
127.847	183	-34.7525	0.494345	1.15457	213.57	0.681565
129.425	184	-61.7703	0.491889	1.16018	214.73	0.735221
130.136	185	-74.9699	0.489432	1.16579	215.896	1.63965
130.85	186	-81.5485	0.486848	1.17169	217.068	1.64102
131.56	187	-93.693	0.484193	1.17775	218.245	1.65881
132.271	188	-105.462	0.481475	1.18396	219.429	1.6652
132.986	189	-114.205	0.478725	1.19024	220.62	1.66467
133.7	190	-118.496	0.475948	1.19658	221.816	1.67588
134.414	191	-121.71	0.473165	1.20293	223.019	1.68478
135.129	192	-123.784	0.470385	1.20928	224.228	1.6913
135.843	193	-123.92	0.467622	1.21559	225.444	1.70251
136.557	194	-123.761	0.464899	1.22181	226.666	1.71121
137.271	195	-123.368	0.462206	1.22796	227.894	1.71983
137.986	196	-122.733	0.459578	1.23396	229.128	1.72581
138.7	197	-121.474	0.45701	1.23982	230.367	1.73644
139.414	198	-120.087	0.45454	1.24546	231.613	1.74434
140.129	199	-118.182	0.452142	1.25093	232.864	1.74956
140.843	200	-114.303	0.449903	1.25605	234.12	1.75917
141.557	201	-111.962	0.447665	1.26116	235.381	1.76633
142.271	202	-109.686	0.445586	1.2659	236.647	1.77297
142.986	203	-106.808	0.443615	1.2704	237.917	1.77679
143.7	204	-103.705	0.441797	1.27456	239.192	1.78509
144.414	205	-101.547	0.440119	1.27839	240.47	1.79046
145.129	206	-100.388	0.438529	1.28202	241.752	1.79303
145.843	207	-100.652	0.437152	1.28516	243.037	1.79995
146.557	208	-100.047	0.43586	1.28811	244.326	1.80408
147.27	209	-99.4284	0.434741	1.29067	245.616	1.81019
147.979	210	-99.1872	0.433774	1.29287	246.909	1.82352
148.693	211	-97.628	0.4329	1.29487	248.204	1.81354
149.407	212	-94.4361	0.432407	1.296	249.5	1.81512
150.121	213	-90.3201	0.432026	1.29687	250.797	1.81634
150.836	214	-87.5558	0.431646	1.29773	252.095	1.81501
151.55	215	-86.359	0.431266	1.2986	253.393	1.81877
152.264	216	-85.7203	0.430885	1.29947	254.693	1.81999
152.979	217	-85.2346	0.430814	1.29963	255.992	1.81767
153.693	218	-86.3909	0.430876	1.29949	257.292	1.82002
154.407	219	-88.05	0.431071	1.29905	258.591	1.81939
155.121	220	-90.05	0.431353	1.2984	259.889	1.81849
155.836	221	-92.05	0.431751	1.29749	261.187	1.81468
156.55	222	-92.598	0.432221	1.29642	262.483	1.81571
157.264	223	-91.6763	0.432783	1.29514	263.778	1.81392
157.979	224	-88.9906	0.43342	1.29368	265.072	1.80935
158.693	225	-88.2379	0.4341	1.29213	266.364	1.80971
159.407	226	-87.5369	0.434843	1.29043	267.655	1.80733
160.121	227	-86.7484	0.435628	1.28864	268.943	1.80482
160.836	228	-85.5627	0.436436	1.2868	270.23	1.79972
161.55	229	-81.6875	0.437281	1.28487	271.515	1.79953
162.264	230	-78.3013	0.438133	1.28292	272.798	1.79681
162.979	231	-77.1156	0.438995	1.28095	274.079	1.79154
163.693	232	-75.237	0.439852	1.279	275.358	1.79131
164.404	233	-73.3043	0.440704	1.27705	276.635	1.79613
165.114	234	-70.932	0.441529	1.27517	277.91	1.79601
165.829	235	-66.382	0.442337	1.27332	279.183	1.78087
166.543	236	-63.3357	0.443107	1.27156	280.455	1.7809
167.256	237	-60.7682	0.443834	1.2699	281.725	1.78107
167.971	238	-61.4378	0.444533	1.26831	282.993	1.77386
168.686	239	-59.216	0.445157	1.26688	284.26	1.77186
169.4	240	-57.032	0.445737	1.26556	285.525	1.77249
170.114	241	-55.6074	0.446209	1.26448	286.79	1.77098
170.829	242	-57.2789	0.446681	1.2634	288.053	1.767
171.543	243	-61.3551	0.447129	1.26238	289.316	1.76804
172.257	244	-64.1157	0.447438	1.26168	290.577	1.76705
172.971	245	-63.1871	0.447706	1.26106	291.838	1.7662
173.686	246	-62.4574	0.447889	1.26065	293.099	1.76314
174.4	247	-61.852	0.447999	1.26039	294.36	1.76526
175.114	248	-61.6783	0.448064	1.26025	295.62	1.76505
175.829	249	-63.2926	0.448025	1.26033	296.88	1.76271
176.543	250	-63.0991	0.447948	1.26051	298.141	1.76542
177.257	251	-63.4894	0.447793	1.26086	299.401	1.76592
177.971	252	-65.9323	0.447573	1.26137	300.663	1.76662
178.686	253	-67.758	0.447316	1.26195	301.925	1.76497
179.4	254	-68.378	0.446977	1.26273	303.188	1.76853
180.114	255	-68.168	0.446609	1.26357	304.451	1.7697
180.829	256	-68.468	0.446185	1.26454	305.716	1.76858
181.539	257	-68.567	0.445721	1.2656	306.981	1.78253
182.25	258	-68.6575	0.445233	1.26671	308.248	1.78159
182.964	259	-68.8504	0.444701	1.26792	309.516	1.7758
183.679	260	-69.8439	0.444155	1.26917	310.785	1.77506
184.393	261	-70.7775	0.443587	1.27047	312.055	1.77937
185.107	262	-71.0725	0.443007	1.27179	313.327	1.78122
185.821	263	-68.2225	0.442422	1.27313	314.6	1.78309
186.536	264	-65.6993	0.441837	1.27446	315.875	1.78247
187.252	265	-62.8277	0.441256	1.27579	317.151	1.78183
188.125	266	-58.575	0.440688	1.27709	318.428	1.46287
189.514	267	-53.2888	0.440138	1.27834	319.706	0.920334
190.903	268	-45.4992	0.4396	1.27957	320.986	0.921218
192.292	269	-35.9963	0.439103	1.28071	322.266	0.922035
193.681	270	-32.5578	0.438631	1.28178	323.548	0.922811
195.069	271	-25.8317	0.438224	1.28271	324.831	0.924145
196.458	272	-17.9325	0.437818	1.28364	326.115	0.924147
197.847	273	-10.6079	0.437426	1.28454	327.399	0.924792
199.236	274	-8.55111	0.437126	1.28522	328.684	0.925285
200.625	275	-16.4275	0.436855	1.28584	329.97	0.92573
202.014	276	-21.57	0.43664	1.28633	331.256	0.926084
203.403	277	-25.4082	0.436495	1.28666	332.543	0.926322
204.792	278	-16.3358	0.43637	1.28695	333.83	0.926528
206.181	279	-10.6092	0.436309	1.28709	335.117	0.926628
207.569	280	-11.8393	0.43629	1.28713	336.404	0.927327
208.958	281	-10.5804	0.436332	1.28703	337.691	0.92659
210.347	282	-10.7686	0.436424	1.28682	338.978	0.926439
211.736	283	-7.92625	0.436547	1.28654	340.265	0.926237
213.125	284	-6.81375	0.436734	1.28612	341.551	0.925929
214.514	285	-8.14458	0.436945	1.28563	342.836	0.925582
215.903	286	-12.7189	0.437202	1.28505	344.121	0.92516
217.278	287	-25.1072	0.437491	1.28439	345.406	0.9341
218.667	288	-34.2933	0.4378	1.28368	346.69	0.924177
220.055	289	-50.0184	0.438144	1.2829	347.972	0.924277
221.444	290	-64.0967	0.438497	1.28209	349.255	0.923031
222.833	291	-72.5717	0.438866	1.28125	350.536	0.922425
224.222	292	-72.6389	0.439241	1.28039	351.816	0.921808
225.611	293	-72.1072	0.439616	1.27954	353.096	0.921192
227	294	-66.88	0.439984	1.2787	354.374	0.920587
228.389	295	-65.2983	0.440343	1.27788	355.652	0.919997
229.771	296	-60.4148	0.440681	1.2771	356.929	0.924098
231.167	297	-49.835	0.440992	1.27639	358.206	0.914322
232.556	298	-36.11	0.441282	1.27573	359.481	0.918453
233.944	299	-26.7544	0.441517	1.27519	360.757	0.918728
235.333	300	-19.2633	0.441723	1.27472	362.031	0.917728
236.722	301	-10.9928	0.441877	1.27437	363.306	0.917475
238.111	302	-15.5167	0.44195	1.27421	364.58	0.917355
239.5	303	-23.7	0.442001	1.27409	365.854	0.917271
240.889	304	-34.1589	0.44197	1.27416	367.128	0.917322
242.278	305	-47.35	0.441882	1.27436	368.403	0.917467
243.667	306	-56.68	0.441705	1.27477	369.677	0.917758
245.055	307	-55.4755	0.441446	1.27536	370.953	0.918845
245.638	308	-66.3188	0.441136	1.27606	372.229	2.18879
246.049	309	-73.4723	0.440701	1.27706	373.506	3.1072
246.459	310	-76.5748	0.440214	1.27817	374.784	3.11749
246.869	311	-79.6772	0.439625	1.27951	376.064	3.12077
247.279	312	-82.3533	0.438944	1.28107	377.345	3.12456
247.689	313	-84.8287	0.438209	1.28275	378.627	3.12865
248.098	314	-86.8664	0.437342	1.28473	379.912	3.14114
248.508	315	-87.518	0.436413	1.28685	381.199	3.13866
248.918	316	-88.1697	0.435421	1.28911	382.488	3.14418
249.327	317	-89.4363	0.434309	1.29165	383.78	3.15808
249.735	318	-90.8567	0.433159	1.29428	385.074	3.17225
250.143	319	-92.1429	0.4319	1.29715	386.371	3.1793
250.553	320	-93.1798	0.430592	1.30014	387.671	3.17107
250.963	321	-94.2167	0.429235	1.30324	388.975	3.17863
251.373	322	-94.3809	0.427781	1.30656	390.281	3.18673
251.783	323	-94.4587	0.426326	1.30988	391.591	3.19483
252.193	324	-94.7215	0.424794	1.31338	392.904	3.20336
252.602	325	-95.1928	0.423238	1.31693	394.221	3.21988
253.012	326	-95.6048	0.421657	1.32054	395.542	3.22083
253.422	327	-94.0966	0.420047	1.32422	396.866	3.2298
253.832	328	-92.5884	0.418432	1.32791	398.194	3.23879
254.242	329	-90.7441	0.416812	1.3316	399.526	3.24781
254.652	330	-88.6662	0.4152	1.33528	400.861	3.25679
255.061	331	-87.109	0.413597	1.33894	402.2	3.2737
255.471	332	-88.5025	0.412022	1.34254	403.542	3.27449
255.881	333	-89.8959	0.410491	1.34604	404.888	3.28302
256.291	334	-91.2399	0.408997	1.34945	406.238	3.29134
256.701	335	-92.5636	0.407538	1.35278	407.591	3.29946
257.111	336	-93.5499	0.406171	1.3559	408.946	3.30708
257.52	337	-93.6237	0.404869	1.35887	410.305	3.32243
257.93	338	-93.6975	0.403635	1.36169	411.667	3.3212
258.34	339	-92.4106	0.402478	1.36433	413.031	3.32764
258.75	340	-90.845	0.4014	1.36679	414.398	3.33365
259.16	341	-88.4786	0.400471	1.36892	415.767	3.33882
259.57	342	-84.8598	0.399597	1.37091	417.138	3.34369
259.98	343	-81.2409	0.398894	1.37252	418.51	3.3476
260.389	344	-79.9854	0.398282	1.37391	419.884	3.3592
260.799	345	-78.8543	0.397761	1.3751	421.26	3.35391
261.208	346	-78.1709	0.397432	1.37585	422.635	3.36395
261.616	347	-77.9179	0.397169	1.37646	424.012	3.37367
262.025	348	-77.6756	0.397107	1.3766	425.388	3.36576
262.434	349	-77.6018	0.397147	1.37651	426.765	3.36554
262.844	350	-77.528	0.397289	1.37618	428.141	3.35654
263.254	351	-79.5023	0.397636	1.37539	429.516	3.35461
263.664	352	-82.7318	0.39805	1.37444	430.891	3.3523
264.074	353	-85.318	0.398666	1.37304	432.264	3.34887
264.484	354	-84.9738	0.399379	1.37141	433.635	3.3449
264.893	355	-84.6295	0.40019	1.36956	435.005	3.34855
265.303	356	-83.797	0.401187	1.36728	436.372	3.33483
265.713	357	-82.7929	0.402244	1.36487	437.737	3.32895
266.123	358	-82.1736	0.403471	1.36207	439.099	3.32211
266.533	359	-82.4523	0.404776	1.35909	440.458	3.31484
266.943	360	-82.731	0.406159	1.35593	441.814	3.30714
267.352	361	-86.4039	0.407659	1.3525	443.167	3.30685
267.762	362	-90.6293	0.409262	1.34884	444.516	3.28986
268.172	363	-93.7892	0.410917	1.34506	445.861	3.28064
268.582	364	-95.4777	0.412624	1.34117	447.202	3.27114
268.992	365	-97.1662	0.414413	1.33708	448.539	3.26118
269.402	366	-97.6057	0.416225	1.33294	449.872	3.25108
269.811	367	-98.0196	0.418088	1.32869	451.2	3.24863
270.221	368	-96.382	0.419963	1.32441	452.525	3.23027
270.631	369	-92.9967	0.421851	1.3201	453.845	3.21975
271.041	370	-89.5512	0.423738	1.31579	455.161	3.20924
271.451	371	-85.5635	0.425626	1.31148	456.472	3.19873
271.861	372	-81.5758	0.427477	1.30725	457.779	3.18842
272.269	373	-79.1155	0.429297	1.3031	459.083	3.19386
272.678	374	-77.442	0.431088	1.29901	460.382	3.17606
273.086	375	-75.9702	0.4328	1.2951	461.677	3.17426
273.496	376	-75.2571	0.434474	1.29128	462.968	3.14945
273.906	377	-74.544	0.436037	1.28771	464.256	3.14075
274.316	378	-72.2278	0.437531	1.2843	465.54	3.13243
274.725	379	-69.4327	0.438958	1.28104	466.821	3.13212
275.135	380	-66.7877	0.44023	1.27813	468.099	3.1174
275.545	381	-64.4476	0.441416	1.27543	469.375	3.11079
275.955	382	-62.1074	0.442516	1.27291	470.647	3.10467
276.364	383	-60	0.443429	1.27083	471.918	3.10716
278.923	384	-50.3908	0.444224	1.26901	473.187	0.495902
281.475	385	-38.9637	0.444903	1.26746	474.455	0.496655
284.026	386	-35.0641	0.445459	1.26619	475.721	0.496352
286.575	387	-37.306	0.445892	1.26521	476.986	0.496354
289.128	388	-52.4705	0.446107	1.26471	478.251	0.495384
291.692	389	-57.1592	0.446213	1.26447	479.515	0.493164
294.231	390	-53.0385	0.44621	1.26448	480.78	0.498022
296.795	391	-48.4731	0.445987	1.26499	482.045	0.493365
299.333	392	-44.5133	0.445658	1.26574	483.311	0.498715
301.897	393	-38.1721	0.445221	1.26674	484.577	0.494047
304.436	394	-37.1241	0.444575	1.26821	485.846	0.499493
307	395	-30.55	0.443863	1.26984	487.115	0.495257
309.538	396	-25.8538	0.442956	1.27191	488.387	0.501146
312.103	397	-21.5251	0.441959	1.27419	489.661	0.496758
314.641	398	-12.2169	0.440866	1.27668	490.938	0.503026
317.205	399	-10.5382	0.439635	1.27949	492.218	0.499022
319.744	400	-9.1759	0.438287	1.28257	493.5	0.505148
322.308	401	-1.95615	0.436886	1.28577	494.786	0.50147
324.846	402	-6.97462	0.435357	1.28926	496.075	0.507983
327.41	403	-2.05487	0.433769	1.29289	497.368	0.504246
329.949	404	-6.64538	0.432119	1.29665	498.665	0.510695
332.513	405	-35.5123	0.430425	1.30052	499.965	0.507224
335.05	406	-59.21	0.428684	1.3045	501.27	0.514189
335.8	407	-71.2156	0.426893	1.30859	502.578	1.74478
336.511	408	-80.18	0.425087	1.31271	503.891	1.84629
337.22	409	-86.9136	0.423268	1.31686	505.208	1.85735
337.929	410	-90.8285	0.421446	1.32102	506.529	1.86322
338.638	411	-92.5349	0.419627	1.32518	507.854	1.86908
339.348	412	-94.5206	0.417836	1.32927	509.183	1.87221
340.057	413	-97.2517	0.416071	1.3333	510.517	1.88053
340.771	414	-102.273	0.41433	1.33727	511.854	1.87293
341.482	415	-105.92	0.41266	1.34108	513.195	1.88619
342.191	416	-108.2	0.411018	1.34483	514.54	1.8968
342.901	417	-108.533	0.409473	1.34836	515.888	1.8991
343.61	418	-108.714	0.407973	1.35179	517.24	1.90661
344.319	419	-108.877	0.406572	1.35499	518.595	1.91112
345.029	420	-108.949	0.405222	1.35807	519.953	1.91277
345.743	421	-106.663	0.404007	1.36084	521.314	1.90594
346.454	422	-104.687	0.402862	1.36346	522.677	1.91766
347.163	423	-103.196	0.401793	1.3659	524.043	1.92651
347.872	424	-102.742	0.400873	1.368	525.411	1.92948
348.582	425	-101.712	0.400007	1.36998	526.781	1.92954
349.293	426	-99.8615	0.399292	1.37161	528.153	1.92912
350.007	427	-96.9899	0.398656	1.37306	529.526	1.92305
350.716	428	-91.9757	0.398103	1.37432	530.9	1.9384
351.426	429	-87.9104	0.397695	1.37525	532.276	1.93698
352.135	430	-84.9791	0.39734	1.37606	533.652	1.94085
352.844	431	-84.1848	0.397129	1.37655	535.028	1.94153
353.553	432	-85.3819	0.396982	1.37688	536.405	1.94201
354.264	433	-87.7136	0.396912	1.37704	537.782	1.93677
354.979	434	-91.0208	0.396948	1.37696	539.159	1.92582
355.688	435	-93.7479	0.397049	1.37673	540.536	1.94179
356.397	436	-94.1616	0.397203	1.37638	541.912	1.94129
357.106	437	-92.863	0.39744	1.37584	543.288	1.94053
357.816	438	-92.0828	0.397731	1.37517	544.663	1.93686
358.529	439	-90.1621	0.398057	1.37443	546.038	1.92767
359.241	440	-87.6992	0.398404	1.37364	547.411	1.92926
359.95	441	-84.9616	0.398791	1.37275	548.784	1.93618
360.66	442	-80.8851	0.399201	1.37182	550.156	1.93213
361.369	443	-76.0292	0.399615	1.37087	551.527	1.93353
362.078	444	-70.7537	0.400031	1.36992	552.897	1.93219
362.787	445	-67.1509	0.400436	1.369	554.266	1.93088
363.5	446	-66.235	0.40083	1.3681	555.634	1.91879
364.213	447	-66.1234	0.40119	1.36727	557.001	1.91764
364.922	448	-65.2014	0.401517	1.36653	558.367	1.9274
365.626	449	-60.1121	0.40181	1.36586	559.733	1.94014
369.56	450	-48.728	0.402046	1.36532	561.099	0.347056
373.56	451	-47.9212	0.402225	1.36491	562.464	0.341228
377.56	452	-49.8504	0.402346	1.36463	563.828	0.341159
381.56	453	-26.744	0.402404	1.3645	565.193	0.341126
385.56	454	-23.4628	0.402286	1.36477	566.557	0.341193
389.56	455	-27.4452	0.402126	1.36514	567.923	0.341284
393.56	456	-7.9424	0.401966	1.3655	569.288	0.341376
397.56	457	1.332	0.401806	1.36587	570.654	0.341467
401.56	458	13.4676	0.401388	1.36682	572.021	0.341706
405.56	459	11.9136	0.400797	1.36817	573.389	0.342043
409.56	460	0.4952	0.400206	1.36952	574.758	0.34238
413.56	461	-15.2612	0.399615	1.37087	576.129	0.342718
417.56	462	-41.9124	0.399024	1.37222	577.502	0.343055
420.579	463	-61.24	0.398434	1.37357	578.875	0.454974
421.323	464	-64.422	0.397814	1.37498	580.25	1.84809
422.076	465	-67.1532	0.396937	1.37699	581.627	1.82867
422.833	466	-75.585	0.396013	1.37909	583.006	1.82179
423.586	467	-78.1496	0.395028	1.38134	584.388	1.83445
424.338	468	-84.368	0.394014	1.38366	585.771	1.83997
425.09	469	-96.8483	0.392951	1.38609	587.157	1.8432
425.842	470	-107.668	0.391867	1.38856	588.546	1.84649
426.598	471	-113.86	0.39077	1.39107	589.937	1.84003
427.353	472	-117.115	0.389663	1.39359	591.33	1.84582
428.105	473	-118.489	0.388557	1.39612	592.727	1.85654
428.857	474	-120.129	0.387471	1.3986	594.125	1.85984
429.609	475	-119.819	0.386412	1.40102	595.526	1.86305
430.364	476	-119.416	0.385374	1.40339	596.93	1.85879
431.12	477	-119.488	0.384408	1.40559	598.335	1.85925
431.872	478	-119.977	0.383474	1.40773	599.743	1.87198
432.624	479	-120.74	0.382633	1.40965	601.153	1.87453
433.376	480	-120.537	0.381941	1.41123	602.564	1.87663
434.129	481	-118.947	0.381349	1.41258	603.976	1.87593
434.886	482	-115.576	0.380757	1.41393	605.39	1.86781
435.639	483	-114.329	0.380165	1.41528	606.806	1.87952
436.391	484	-113.656	0.379824	1.41606	608.222	1.88306
437.143	485	-112.9	0.379637	1.41649	609.638	1.88363
437.895	486	-111.005	0.379451	1.41691	611.055	1.88419
438.652	487	-107.248	0.379446	1.41692	612.472	1.87176
439.406	488	-103.159	0.379585	1.41661	613.889	1.87879
440.158	489	-99.6937	0.379917	1.41585	615.304	1.88278
440.91	490	-98.6636	0.380381	1.41479	616.719	1.88137
441.662	491	-99.8699	0.380948	1.41349	618.133	1.87965
442.417	492	-101.062	0.381735	1.4117	619.544	1.8698
443.173	493	-101.419	0.382602	1.40972	620.954	1.8647
443.925	494	-99.8471	0.383667	1.40728	622.361	1.87139
444.677	495	-97.3825	0.384852	1.40458	623.766	1.86779
445.429	496	-95.9543	0.386142	1.40163	625.168	1.86387
446.182	497	-95.4291	0.387599	1.39831	626.566	1.85698
446.939	498	-95.0503	0.389264	1.3945	627.96	1.84215
447.692	499	-96.355	0.391006	1.39053	629.351	1.84665
448.444	500	-97.54	0.392748	1.38655	630.738	1.84382
449.195	501	-98.1803	0.394513	1.38252	632.12	1.84091
449.947	502	-97.7968	0.396492	1.378	633.498	1.83245
450.705	503	-97.8052	0.39853	1.37335	634.871	1.8118
451.459	504	-97.0816	0.400614	1.36859	636.24	1.81511
452.211	505	-95.8689	0.402756	1.3637	637.604	1.81343
452.962	506	-94.6509	0.404934	1.35873	638.962	1.80922
453.714	507	-93.4114	0.40712	1.35373	640.316	1.80018
454.47	508	-91.9818	0.409313	1.34873	641.665	1.78403
455.226	509	-90.6654	0.411481	1.34378	643.009	1.77748
455.977	510	-89.8835	0.413636	1.33886	644.347	1.78276
456.729	511	-88.7441	0.415742	1.33405	645.682	1.774
457.481	512	-87.1799	0.417805	1.32934	647.011	1.76774
458.235	513	-84.9771	0.419774	1.32484	648.336	1.75708
458.992	514	-81.8711	0.421674	1.3205	649.656	1.74439
459.744	515	-81.5348	0.423305	1.31678	650.973	1.75104
460.496	516	-80.5616	0.424785	1.3134	652.286	1.74654
461.248	517	-79.3351	0.426264	1.31002	653.596	1.74205
462	518	-78.29	0.427744	1.30664	654.903	1.73756
462.758	519	-76.1461	0.429224	1.30326	656.206	1.71935
463.511	520	-74.6522	0.43052	1.3003	657.507	1.72683
464.263	521	-74.13	0.431504	1.29806	658.805	1.72614
465.015	522	-74.7783	0.432267	1.29632	660.101	1.72382
465.767	523	-72.1918	0.432891	1.29489	661.396	1.72193
466.523	524	-66.9468	0.433334	1.29388	662.69	1.71148
467.341	525	-59.2381	0.433601	1.29327	663.983	1.58101
470.926	526	-49.787	0.433723	1.29299	665.276	0.360667
474.5	527	-33.295	0.433602	1.29327	666.569	0.361854
478.071	528	-28.5593	0.433297	1.29396	667.863	0.362353
481.643	529	-31.2014	0.432868	1.29494	669.158	0.362526
485.214	530	-20.3314	0.432304	1.29623	670.454	0.362988
488.786	531	-17.8836	0.431413	1.29827	671.753	0.363456
492.393	532	-11.4746	0.430378	1.30063	673.053	0.360585
495.964	533	-18.4139	0.429342	1.30299	674.356	0.364882
499.536	534	-20.4382	0.428273	1.30543	675.662	0.365463
503.107	535	-27.7139	0.426905	1.30856	676.97	0.36644
506.679	536	-40.5207	0.425437	1.31191	678.282	0.367276
510.259	537	-54.9185	0.423886	1.31545	679.598	0.367445
513.857	538	-51.7543	0.422193	1.31932	680.917	0.366681
517.429	539	-45.0243	0.420488	1.32321	682.24	0.37044
521	540	-44.99	0.418678	1.32734	683.568	0.371701
524.571	541	-50.1829	0.416829	1.33157	684.899	0.372883
528.143	542	-48.8086	0.41495	1.33586	686.235	0.37398
531.75	543	-53.7	0.413041	1.34021	687.575	0.371559
534.949	544	-60.9913	0.411131	1.34458	688.92	0.420311
